# Supplementary material for: Evaluation of the Fungicidal Effect of Some Commercial Disinfectant and Sterilizer Agents Formulated as Soluble Liquid against Sclerotium rolfsii Infected Tomato Plant
Source: Plants (Basel). 2022 Dec 15;11(24):3542. doi: 10.3390/plants11243542 (PMC9784547; doi:10.3390/plants11243542)
Supplement: Supplementary file 1 [file plants-11-03542-s001.zip]

Archive with 1 entries (1 files):
- plants-2039280-supplementary.pdf
